# Supplementary material for: From Fiber Layout to the Sensor: Preparation Methods as Key Factors for High-Quality Coupled-Core-Fiber Sensors
Source: Sensors (Basel). 2024 Oct 30;24(21):6999. doi: 10.3390/s24216999 (PMC11548593; doi:10.3390/s24216999)
Supplement: Supplementary file 1 [file sensors-24-06999-s001.zip]

Archive with 1 entries (1 files):
- sensors-3228857-supplementary.pdf
